# Supplementary material for: Sarcopenia is an effective predictor of difficult-to-wean and mortality among critically ill surgical patients
Source: PLoS One. 2019 Aug 8;14(8):e0220699. doi: 10.1371/journal.pone.0220699 (PMC6687130; doi:10.1371/journal.pone.0220699)
Supplement: S1 Dataset — (XLS) [file pone.0220699.s001.xls]

## Sheet: C
Gender	Age	TPA(mm2/m2)	DtW	op method(0. donor1. hepatectomy2. gastrectomy3. Whipple's4. GI tract surgery (obesity or other lapa)5. pancreatectomy + splencetomy or other pancreas surgery) 6. other 7. no op	ICU Morality	ICU stay(day)	MV days	MV days before readiness to wean	TV/kg	RR	PiMax	RSBI	PaO2/FiO2(weaning profile)	PLT (1000/uL)	GCS(total)	Bilirubin	Cr	MAP	HR	RR	FiO2(admission)	A-aPO2(FiO2>50%)	PaO2	WBC	emergant operation	use of inotropic agent	BMI	APACHE II at ICU Admission	SOFA score	sepsis
Male	80	877.031	No	previous operation	No	44	40	11	11.25	12	-28	17.7778	320	324	10	0.3	2.32	77.6667	104	22	100	245	394	14.1	without surgery	no	20.7612	22	5	yes
Male	54	791.556	No	previous operation	Yes	10	9	5	7.66667	18	-49	39.1304	394.286	63	15	1.9	5.4	73	140	24	100	391	196	12.7	without surgery	yes	22.0386	19	13	yes
Female	88	318.64	Yes	GI tract surgery	No	108	106	8	4.4586	10	-28	35.7143	331.429	244	11	0.4	0.68	86	122	15	90	372	201	5.2	no	no	27.9111	21	4	no
Male	63	412.619	Yes	previous operation	Yes	66	32	12	6.19048	20	-17	51.2821	474.286	49	8	1	3.03	73.3333	132	22	35	147	120	60.3	without surgery	yes	21.5451	24	13	yes
Male	71	680.74	Yes	previous operation	No	31	25	9	1.30952	24	-26	218.182	172.5	254	15	1.3	2.6	83.3333	90	25	80	410	73	9.8	without surgery	no	29.0657	17	5	no
Male	93	257.633	Yes	previous operation	Yes	20	9	3	1.82149	11	-32	110	190	84	10	3	0.78	135.667	124	17	100	533	118	7.1	without surgery	no	21.4453	22	8	yes
Male	66	322.994	Yes	previous operation	Yes	41	41	7	3.45088	31	-32	113.139	250	425	11	1	0.93	107	104	22	100	349	157	17.3	without surgery	no	27.5713	21	4	no
Male	58	226.042	Yes	Urologic surgery	Yes	30	28	3	4.125	33	-32	142.857	380	69	11	0.4	1.33	73.6667	122	26	35	102	95	29.1	no	no	20.5693	16	7	no
Male	77	346.45	No	GI tract surgery	No	4	3	3	8.69085	12	-32	21.7786	405.714	333	11	3.2	0.54	137	112	18	80	93	417	22.3	no	no	21.9377	21	4	no
Male	58	664.136	Yes(reintubation)	previous operation	No	12	9	9	7.29651	18	-32	35.8566	210	45	11	3.9	1.55	72	120	29	50	213	70	9.2	without surgery	no	23.5286	17	11	yes
Female	60	743.889	No	hepatectomy	No	18	15	7	3.67505	34	-32	178.947	362.857	182	11	0.6	3.6	92.6667	110	18	60	297	81	12.9	no	no	22.9778	17	8	no
Male	69	586.299	Yes	previous operation	Yes	24	24	14	5.45455	25	-32	83.3333	292.5	306	7	0.2	2.36	73.3333	122	19	100	438	76.9	11.4	without surgery	no	19.487	27	9	no
Male	83	468.165	Yes	Urologic surgery	No	26	12	12	8.36364	26	-32	70.6522	377.143	87	9	1.7	3.29	76	106	20	100	569	71	14.7	no	yes	17.8506	24	15	no
Male	76	303.685	Yes	Pancreatic surgery	No	57	29	23	7.01357	23	-32	74.1935	320	318	11	1	0.53	116	126	36	100	578	70.9	10.2	no	yes	15.2941	29	9	yes
Male	71	504.103	No	previous operation	No	34	18	17	3.80952	18	-32	75	402.857	152	15	4.4	2.05	66.6667	88	29	45		114	18.7	without surgery	yes	23.1405	18	10	yes
Male	51	338.465	Yes	Urologic surgery	Yes	144	144	54	7.13043	28	-32	68.2927	491.429	94	11	1.3	2.18	80.3333	92	16	80	365	133	11.8	yes	no	22.4609	25	10	yes
Male	84	397.906	No	GI tract surgery	No	4	3	2	11.1395	22	-32	45.929	474.286	215	11	1	0.95	127.667	137	15	80	450	70.7	19.6	no	no	16.7969	19	6	no
Male	80	426.063	No	gastrectomy	No	3	2	2	6.74545	22	-32	59.2992	382.857	386	11	0.4	0.96	103.333	72	15	80	151	369	16.8	no	no	19.487	13	2	no
Male	65	895.066	No	hepatectomy	No	3	2	2	9.38806	8	-32	12.7186	477.143	300	11	1	1	86	78	16	80	112	406	16.4	no	no	25.2174	11	2	no
Female	71	177.543	No	hepatectomy	No	3	2	2	7.53571	14	-32	33.1754	411.429	176	11	3.7	0.64	88.6667	90	15	80	185	316	36	no	no	24.3663	11	5	no
Female	57	502.537	No	gastrectomy	No	8	3	3	4.29864	18	-32	94.7368	402.857	234	11	0.3	8	63.3333	94	12	60	125	252	13.4	no	no	20.3989	20	7	no
Male	80	505.841	No	gastrectomy	No	4	2							282	11	0.3	0.9	85	80	20	80	173	338	25.1	no	no	21.4533	12	3	no
Female	79	448.981	No	gastrectomy	No	4	2	2	5.12295	20	-31	80	451.429	223	11	0.2	0.79	50	71	15	80	191	339	7.7	no	no	20.8467	14	3	no
Female	78	623.031	No	gastrectomy	No	3	2	2	5.81717	13	-49	30.9524	377.143	215	11	0.2	0.65	103	79	12	80	194	323	20.5	no	no	32.0889	14	2	no
Female	65	260.824	No	GI tract surgery	No	4	2	2	6.13636	30	-32	111.111	334.286	353	11	0.3	0.35	65.6667	96	15	80	131	356	38.5	yes	no	18.3143	21	3	no
Male	49	690.103	No	gastrectomy	No	4	1	1	10.7222	22	-36	37.9965	334.286	279	11	0.1	1.85	86.6667	80	12	80	166	338	17.1	no	no	21.2262	20	3	no
Male	54	1046.64	No	hepatectomy	No	9	5	3	8.46296	19	-36	41.5755	297.5	143	11	0.6	13.1	97.3333	84	15	60	115	268	11.9	no	no	22.4766	13	7	no
Male	78	943.239	No	gastrectomy	No	3	2	2	7.64706	18	-40	34.6154	454.286	177	11	0.8	8.18	84.6667	67	19	80	129	391	6.4	no	no	23.5294	18	6	no
Male	70	672.848	No	hepatectomy	No	3	2	2	9.73529	22	-38	33.2326	320	364	11	2	0.7	83.3333	79	20	80	136	382	12	no	no	24.977	9	4	no
Male	60	911.304	No	Pancreatic surgery	No	4	3	2	11.4286	15	-40	22.8659	417.5	211	11	1.1	0.54	86.6667	88	15	80	146	374	20.2	no	no	21.7641	11	2	no
Female	64	263.072	Yes	Pancreatic surgery	No	48	40	8	3.8961	19	-30	63.3333	345.714	184	11	1.2	0.64	57	142	18	80	266	247	20.7	yes	yes	29.7056	19	8	yes
Male	76	686.787	No	gastrectomy	No	5	3	3	16.5065	11	-34	12.318	420	97	11	0.3	1.16	95	74	15	80	166	342	11.5	no	no	19.6091	12	4	no
Female	92	398.929	Yes	GI tract surgery	Yes	36	38	40	2.85714	33	-23	183.333	262.857	199	10	1.8	1.03	88.6667	107	20	80	369	113	13.1	yes	no	33.0813	16	6	no
Female	74	476.653	No	gastrectomy	No	3	1	1	6.09756	22	-33	88	425.714	181	11	0.4	0.36	96.6667	90	20	80	83	414	8.6	no	no	18.718	13	2	no
Female	78	570.758	No	hepatectomy	No	3	2	2	7.63636	11	-36	26.1905	497.143	136	11	1.8	0.68	92	80	15	80	118	411	13	no	no	22.0317	13	4	no
Male	59	924.25	Yes	GI tract surgery	No	43	40	37	1.52381	16	-27	100	265	232	11	0.4	1.93	76.6667	75	17	80	246	109	9.5	no	no	36.4178	15	6	no
Male	81	894.63	No	gastrectomy	No	2	2	2	7.84983	15	-34	32.6087	374.286	218	11	0.7	1.03	106.667	94	15	40	69	163	20.7	no	no	21.3429	12	2	no
Female	64	659.808	No	Pancreatic surgery	No	4	2	2	4.47059	17	-33	44.7368	318.857	185	11	0.2	1.59	83.3333	99	19	40	135	90	14.4	no	no	35.8408	11	5	no
Male	63	456.108	No	hepatectomy	No	4	3	3	9.67524	13	-38	18.1818	328.571	127	11	1.5	0.72	96.6667	87	24	60	115	254	11.5	no	no	24.749	7	4	no
Male	64	997.952	No	hepatectomy	No	7	4	2	8.60656	24	-40	45.7143	457.143	128	11	0.9	0.61	60.6667	143	18	40	33	200	11.5	no	no	23.2434	12	4	no
Male	69	1123.78	No	hepatectomy	No	4	3	3	4.78261	12	-26	36.3636	362.857	46	11	1.6	1.02	112.667	106	10	80	411	102	6.4	no	no	25.9701	16	9	no
Male	73	717.229	No	hepatectomy	No	15	10	8	7.69231	16	-31	32	235	140	11	3.6	0.81	73.3333	108	19	80	121	387	7.5	no	no	23.3067	10	5	no
Male	96	567.281	No	gastrectomy	No	3	1	1	8	15	-44	41.6667	488.571	97	11	0.8	10.8	100	79	18	70	110	268	6.9	no	no	17.5781	14	9	no
Female	53	620.377	No	GI tract surgery	No	2	2	2	3.03922	20	-38	64.5161	240	224	11	0.6	0.41	100	87	21	45	216	160	17.7	no	no	43.573	11	3	no
Female	75	608.128	No	hepatectomy	No	13	1	1	6.15385	17	-22	42.5	450	53	11	0.7	0.57	102.667	69	15	60	65	301	1.5	no	no	24.7676	18	4	no
Female	80	1061.57	No	GI tract surgery	No	3	2	2	6.25	20	-46	57.1429	462.857	168	11	0.4	1.11	78.6667	73	15	60	111	265	10.8	no	no	23.0112	12	2	no
Male	55	822.118	No	hepatectomy	No	3	2	2	4.4186	18	-52	47.3684	302.5	91	8	2.1	0.8	96	106	17	80	236	271	4.6	no	no	27.143	12	8	no
Female	85	697.058	No	GI tract surgery	No	3	2	2	5.38462	18	-39	51.4286	345.714	182	11	0.4	0.82	107	95	20	40	96.7	131	12.6	no	no	28.8889	10	3	no
Male	80	534.41	No	gastrectomy	No	10	7	2	2.91667	38	-42	180.952	402.857	126	11	0.4	1.34	113.333	124	21	80	166	343	10.1	no	no	26.1286	14	4	no
Male	60	397.888	No	gastrectomy	No	5	2	2	6.10345	22	-29	62.1469	330	122	11	0.4	0.97	103.333	94	19	80	146	367	18.9	no	no	20.5499	8	3	no
Female	88	528.843	No	GI tract surgery	No	5	3	3	6.875	18	-39	54.5455	454.286	179	11	0.4	0.93	79	117	15	50	46.5	263	11.3	no	no	23.8048	12	2	no
Female	74	421.731	No	GI tract surgery	No	3	2	2	7.77778	29	-23	82.8571	525.714	130	9	0.3	0.68	113.667	110	13	80	167	340	8.9	yes	no	20.5442	18	4	no
Male	69	866.028	Yes	GI tract surgery	No	60	54	4	4.66667	17	-35	48.5714	295	143	11	2.7	1.36	100	122	16	80	223	293	5.8	yes	no	27.8852	14	7	yes
Female	86	390.381	Yes	gastrectomy	No	154	54	6	3.96721	32	-21	132.231	229.5	214	11	0.8	1.66	110.667	68	13	100	475	186	29.9	yes	no	25.3902	23	6	yes
Male	76	679.982	No	GI tract surgery	No	11	9	3	7.7931	28	-34	61.9469	520	638	11	0.9	0.79	110	126	25	80	162	363	24.9	yes	no	20.5499	17	2	no
Female	84	526.863	Yes	GI tract surgery	No	14	11	2	2.66667	25	-32	104.167	317.5	246	11	0.6	2.36	99.3333	94	19	60	237	280	7	no	no	36.0519	18	4	no
Male	52	568.561	No	GI tract surgery	No	3	2	2	10.2525	10	-30	16.4204	365	38	11	1.9	0.62	89	142	16	80	286	238	0.2	yes	no	20.6751	24	8	no
Female	88	416.809	Yes	GI tract surgery	No	23	20	6	2.22222	29	-28	207.143	314.286	156	11	2	2.85	86.6667	101	16	80	460	50	6	yes	no	24.6094	27	10	yes
Male	89	715.671	No	GI tract surgery	No	84	18	12	5.75	28	-30	76.087	502.857	134	11	0.5	0.78	93.3333	104	20	80	167	354	7.9	yes	no	25.6369	12	3	no
Male	63	839.614	No	GI tract surgery	Yes	13	12	12	5.08197	22	-38	70.9677	362.5	292	11	2.2	4.33	123.333	166	15	100	442	200	34.2	yes	yes	22.1367	23	12	yes
Male	76	498.266	No	GI tract surgery	Yes	16	11	11	7.40385	20	-29	51.9481	322.857	133	11	1.1	1.13	110	109	25	100	501	163	13.3	yes	no	20.3125	17	6	yes
Male	88	564.579	Yes	GI tract surgery	No	46	44	7	5.625	30	-28	111.111	302.857	137	8	0.5	1.58	67.3333	101	13	80	133	368	21.6	yes	yes	18.2899	30	9	yes
Male	50	756.773	No	Urologic surgery	No	14	12							424	9	1	5	73.3333	119	17	80	340	265	61.8	yes	yes	23.0469	27	12	yes
Female	71	418.814	No	GI tract surgery	No	7	5	5	5.3	28	-21	132.075	302.857	210	9	4.5	0.46	90	122	18	80	171	337	28.1	yes	no	18.2615	21	5	yes
Male	79	418.681	Yes	GI tract surgery	Yes	28	28	13	3.66667	30	-27	136.364	291.429	59	11	1.4	0.91	100	90	22	80	305	205	8.7	yes	no	21.5139	17	7	no
Female	77	469.166	Yes	GI tract surgery	Yes	23	23	4	5.33881	23	-21	88.4615	292.5	320	11	0.4	1.05	101.333	121	19	80	145	240	15.5	no	no	21.0786	13	3	no
Male	32	671.534	No	GI tract surgery	No	5	4	4	6.66667	22	-43	68.75	374.286	115	11	1	0.5	76.6667	145	15	80	339	383	13.6	yes	yes	18.0662	18	7	yes
Male	66	613.693	Yes	GI tract surgery	No	75	72	58	5.27778	33	-47	86.8421	336.667	238	10	6.9	4.82	109.667	105	12	60	232	121	11	yes	no	26.7698	19	10	yes
Male	88	450.134	No	GI tract surgery	No	4	3	2	9.12548	16	-26	33.3333	229.429	312	11	0.9	0.96	76.6667	86	15	80	229	273.9	26.4	yes	no	19.5568	14	3	no
Male	40	916.467	No	Urologic surgery	No	13	6	3	1.59574	30	-28	200	319.429	116	8	0.7	0.61	105.333	86	15	80	283	223	9.6	no	no	30.0041	9	6	no
Female	21	343.218	No	GI tract surgery	No	5	4	2	11.7647	15		26.7857	557.143	443	11	1.2	0.3	92.3333	93	18	80	35	482	8.4	yes	no	17.0677	9	3	yes
Male	81	768.135	Yes	GI tract surgery	No	34	31	5	3.98165	30	-34	138.249	245	167	15	0.3	3.94	113.333	104	32	60	242	118	21.4	yes	no	23.589	24	6	yes
Female	48	479.848	Yes(reintubation)	GI tract surgery	Yes	57	57							139	7	0.4	2.48	110	97	14	80	369	263	22.9	yes	yes	26.7698	27	10	no
Female	59	656.733	Yes	GI tract surgery	Yes	25	25	5	2.76923	14		77.7778	215	73	3	4.9	1.3	86	62	20	100	281	367.7	5.9	no	yes	27.0552	25	14	no
Female	83	306.943	Yes(reintubation)	GI tract surgery	Yes	22	22	3	8	22	-38	68.75	417.143	234	9	0.8	0.85	66.6667	125	15	50	88.8	207	13.6	yes	yes	17.313	20	6	yes
Male	82	871.978	No	GI tract surgery	No	3	2	2	5.08982	21	-19	61.7647	315	243	11	1.4	1.13	93.3333	82	20	50	159	136	15.7	yes	no	24.5363	15	5	yes
Male	35	641.549	No	GI tract surgery	No	4	3	3	7.08661	21	-29	46.6667	377.143	433	11	1.5	0.67	70	140	23	80	270	237	3.3	yes	no	22.6872	14	6	yes
Male	72	969.25	No	GI tract surgery	Yes	30	4	4	5.75374	15	-30	30	205.714	248	11	1.2	12.7	63.3333	98	20	50	219	80.4	12.1	yes	yes	32.7073	24	14	yes
Female	75	331.751	Yes(reintubation)	hepatectomy	No	13	10	1	6.15385	17	-22	42.5	450	117	11	0.7	1.14	102.667	68	15	60	46	180	13.3	no	no	24.7676	14	4	no
Male	57	295.622	No	previous operation	Yes	20	12	12	4.47761	17	-31	56.6667	351.429	407	15	2.1	0.75	113.333	116	23	100	525	117	8.6	without surgery	no	23.1834	13	5	no
Male	81	651.373	No	gastrectomy	No	3	2	2	3.91236	29	-37	116	400	185	11	0.4	0.74	132.667	58	15	40	45	99	11.3	no	no	20.1679	15	4	no
Male	68	842.943	No	Pancreatic surgery	No	15	9	4	3.79147	23	-36	95.8333	265.714	150	11	2.4	1.66	88.6667	144	18	60	64	305	9	no	no	23.5351	19	5	no
Female	73	595.635	No	GI tract surgery	No	7	5	2	3.50554	31	-28	163.158	255	146	11	0.2	7.34	100	112	17	80	187	320	9.2	no	no	24.5119	19	7	no
Male	78	584.816	No	hepatectomy	No	2	1	1	3.38164	29	-28	138.095	437.143	127	11	1.8	0.73	83.3333	87	15	60	109	272	22.4	no	no	20.7972	12	4	no
Female	85	328.912	No	gastrectomy	No	4	2	2	5.21542	22	-27	95.6522	417.143	226	11	0.2	0.66	72.6667	99	15	80	172	337	15.6	no	no	23.1569	13	2	no
Male	77	415.459	Yes(reintubation)	Urologic surgery	No	27	22	2	7.80488	22	-37	68.75	222.857	179	11	0.6	4.49	72	135	23	100	365	305	11.5	no	no	17.0656	23	6	no
Male	86	709.021	No	GI tract surgery	No	3	1	1	7.01754	14	-22	35	474.286	120	11	0.7	0.81	88	62	13	50	41	265	11.9	no	no	20.9366	14	3	no
Male	72	301.406	No	hepatectomy	No	3	2	2	4.23077	18	-32	81.8182	485.714	104	11	0.3	7.63	86.6667	107	15	80	108	414	8.4	no	no	20.3125	17	7	no
Male	75	733.936	No	hepatectomy	No	4	2	2	5.42636	15	-40	42.8571	296	226	11	1.3	0.57	84	95	15	60	94.5	283.5	8.7	no	no	22.8529	15	3	no
Male	63	777.594	No	gastrectomy	No	3	2	2	9.15254	14	-40	25.9259	420	334	11	0.2	0.86	103.333	80	15	80	104	401	8.6	no	no	21.6713	7	2	no
Female	84	965.583	No	hepatectomy	No	3	2	2	7.25676	17		31.6574	220	101	11	2	1.26	95.3333	102	20	40	102	123	12.6	no	no	26.8544	10	7	no
Female	82	480.497	No	hepatectomy	No	4	2	2	6.40625	19	-40	46.3415	291.429	170	11	1	0.65	67.3333	73	15	40	130.8	105	12.2	no	no	19.9744	12	5	no
Female	64	426.602	No	GI tract surgery	No	19	7	7	3.16667	30	-36	157.895	310.571	279	11	0.2	0.56	67.6667	100	10	80	419.5	89.3	5.1	yes	yes	24.0346	17	9	yes
Male	41	750.672	No	GI tract surgery	No	8	5	5	6.85185	17	-27	45.9459	462.857	554	11	5.2	0.74	106.667	87	15	80	146	367	4.4	yes	no	17.0433	7	4	yes
Male	87	741.688	Yes	gastrectomy	No	35	33	4	2.35294	31	-24	193.75	282.5	170	11	0.6	1.03	92	75	17	80	419	93	31.8	yes	no	24.093	20	5	no
Male	73	273.92	Yes	GI tract surgery	Yes	34	34	8	5.16129	20	-35	62.5	380	289	9	0.2	1.47	82	88	12	80	216	290	7.9	yes	yes	20.2449	15	8	yes
